# Supplementary material for: The Use of Long-term Antibiotics for Suppression of Bacterial Infections
Source: Clin Infect Dis. 2024 Jun 4;79(4):848–54. doi: 10.1093/cid/ciae302 (PMC11478772; doi:10.1093/cid/ciae302)
Supplement: ciae302_Supplementary_Data [file ciae302_supplementary_data.zip]

Archive with 2 entries (2 files):
- CID references 51-90.docx
- Supplementary material- tables.docx
